# Supplementary material for: A community conversation process to establish resident and service provider perspectives on needs related to use and treatment of opioids and substances
Source: Front Public Health. 2026 Jan 27;13:1678130. doi: 10.3389/fpubh.2025.1678130 (PMC12886460; doi:10.3389/fpubh.2025.1678130)
Supplement: Supplementary file 1 [file Data_Sheet_1.zip]

Archive with 8 entries (8 files):
- Appendix B, Fig. B.4 (Study Consent Form).pdf
- Appendix B, Fig. B.1 (Resource Connection Form).pdf
- Appendix B, Fig. B.3 (Community Resource Brochure).pdf
- Appendix A, Table A.1 (Question Inventory).pdf
- Appendix D, Tables D.1-2 (Summary Results).pdf
- Appendix C, Table C.1 (Qualitative Codebook).pdf
- Appendix B, Fig. B.5 (Substance Use Behavior Survey).pdf
- Appendix B, Fig. B.2 (CHW Program Brochure).pdf
